# Supplementary material for: Monitoring Sexually Transmitted Infections in Cervicovaginal Exfoliative Samples in Mexican Women
Source: Pathogens. 2021 Dec 13;10(12):1618. doi: 10.3390/pathogens10121618 (PMC8703509; doi:10.3390/pathogens10121618)
Supplement: Supplementary file 1 [file pathogens-10-01618-s001.zip]

Archive with 1 entries (1 files):
- pathogens-1466694-supplementary.pdf
